# Supplementary material for: Direct measurement and modeling of intraglottal, subglottal, and vocal fold collision pressures during phonation in an individual with a hemilaryngectomy
Source: Appl Sci (Basel). Author manuscript; Available in PMC 2022 Oct 7. (PMC9541559; doi:10.3390/app11167256)
Supplement: Supplementary Material — s: The following are available online at www.mdpi.com/xxx, Video S1: Laryngeal videostroboscopy of the study participant with a right hemilaryngectomy during sustained phonation at a comfortable pitch and higher pitch. Video S2: Laryngeal high-speed videoendoscopy of vocal fold vibration (2000 frames per second) for the 100-ms phonatory segment during which the intraglottal pressure sensor was in the strike zone. Video S3: Graphical user interface displaying the high-speed video of vocal fold vibration (2000 frames per second) and time-aligned signals (8000 Hz sample rate) recorded by an acoustic microphone, electroglottograph, neck-surface vibration accelerometer, intraglottal pressure, and subglottal pressure. Video S4: Vocal fold edge contour displayed on the high-speed videoendoscopy data for the Hertzian contact pressure model, along with the input and output variables of the model. Signals S5–S9: The time-aligned signal data in WAV format for visualizing the signal waveforms during the 100-ms phonatory segment when vocal fold collision was detected by the intraglottal pressure signal: Neck-surface vibration acceleration signal (ACC; S5), electroglottography signal (EGG; S6), ISP probe intraglottal pressure sensor signal (IGP; S7) capturing vocal fold collision pressures during the phonatory closed phase and aerodynamic intraglottal pressure during the phonatory open phase, acoustic microphone signal (MIC; S8), and subglottal pressure signal (SGP; S9). [file NIHMS1801455-supplement-Supplementary_Material.zip]

Archive with 9 entries (9 files):
- S1-UC01_strobe_crop_24.23-37.13.mp4
- S2-UC01_start0695s_dur100ms_frame1390-1589_crop.avi
- S3-UC01_comf_crop_SSV_GUI_v3.wmv
- S4-UC01_HSV_CPAsignals.mp4
- S5-UC01_comf_ACC.wav
- S6-UC01_comf_EGG.wav
- S7-UC01_comf_IGP.wav
- S8-UC01_comf_MIC.wav
- S9-UC01_comf_SGP.wav
